# Supplementary material for: Gait control in a soft robot by sensing interactions with the environment using self-deformation
Source: R Soc Open Sci. 2016 Dec 7;3(12):160766. doi: 10.1098/rsos.160766 (PMC5210696; doi:10.1098/rsos.160766)
Supplement: Supplementary material from “Gait control in a soft robot by sensing interactions with the environment using self-deformation” [file rsos160766supp1.zip]

Archive with 1 entries (1 files):
- rsos160766_si_003.pde
