# Supplementary material for: Gait control in a soft robot by sensing interactions with the environment using self-deformation
Source: R Soc Open Sci. 2016 Dec 7;3(12):160766. doi: 10.1098/rsos.160766 (PMC5210696; doi:10.1098/rsos.160766)
Supplement: Supplementary material from “Gait control in a soft robot by sensing interactions with the environment using self-deformation” [file rsos160766supp1.zip › rsos160766_si_003.pde]

//
//  Created by Takuya UMEDACHI on 2016/10/27
//  Copyright (c) 2016 Takuya UMEDACHI. All rights reserved.
//  
//  
//---------------------------------------------------------------------------------
//------------------  P A R A M E T E R S / V A R I A B L E S   -------------------
//---------------------------------------------------------------------------------

int numMass = 12;
float dt = 0.01, t_Max = 200, Mass = 0.3;
float k_rts = 100.0, c_rts = 1.0;
float omega = PI, L_bar_rts = 0.5, amp_rts = 0.3;
float epsilon = 0.2, sigma = 0.2;
float k_ts = 0.1*k_rts;
float proleg_alpha[] = {0.0, 10.0}, locomo_angle = 0.0;
float radius = 0.35, display_freq = 20, zoom = 50.0;

int time_step = 0, dis_block_x, dis_block_y, model_mode = 1;
Vector2d Zero = new Vector2d(0.0, 0.0);
Particle[] n = new Particle[numMass];
RTS[] rts = new RTS[numMass];
Torsion_spring[] t_sp = new Torsion_spring[numMass];
Steering str = new Steering(-PI/2);
boolean[] Proleg_display = new boolean[numMass];
Vector2d[] F_shear = new Vector2d[numMass];
Vector2d c_o_mass = new Vector2d(), c_o_mass_int = new Vector2d();
int c_x_display, c_y_display; String s;
PrintWriter output;  int data_output_freq = 10;

Particle selectedParticle = null;// Particle sellected with mouse
Vector2d mouse = new Vector2d();
boolean dragging=false, pressed = false;

void keyPressed() {
   if (keyCode == RIGHT) { str.add_dir_phi(PI/10);  }
   if (keyCode == LEFT) { str.add_dir_phi(-PI/10);  }
   if (keyCode == ' '){switch_mode();}
}

void mouseDragged(){ dragging=true;  }

void mouseReleased(){  dragging=false;  pressed = false; selectedParticle = null;  }

void mousePressed(){   pressed = true;  }

 //---------------------------------------------------------------------------------
 //------------------------------   C L A S S e s    -------------------------------
 //---------------------------------------------------------------------------------
class Vector2d{
  float x, y; 
  public
  Vector2d(){x = 0.0; y= 0.0;}
  Vector2d(float _x, float _y){ x = _x; y= _y;}
  
  void set_x (float _x){ x = _x;}
  void set_y (float _y){ y = _y;}
  void set_x_y(float _x, float _y){ x = _x; y = _y;}
  void set_r(Vector2d _r){x=_r.x; y=_r.y;}
  float get_x(){ return x;}
  float get_y(){ return y;}
  
  Vector2d normalize(){
    float mag = sqrt(x*x + y*y);  Vector2d norm_v = new Vector2d(0.0, 0.0);
    if (mag > 0.0001) norm_v.set_x_y(x/mag, y/mag);
    else norm_v.set_x_y(0.0, 0.0);
    return  norm_v;
  }
  
  void reset(){ x = 0.0; y = 0.0; }
  void add_r(Vector2d _r){ x += _r.x; y += _r.y; }
  void add_x(float value){ x += value;  }
  void add_y(float value){ y += value;  }  
  void subtract(Vector2d _r){x -= _r.x; y -= _r.y;}
  
  Vector2d times(float value){  Vector2d result = new Vector2d(value*x, value*y);  return result;}
  Vector2d divide(float value){
    Vector2d result = new Vector2d(x, y);
    if (abs(value) > 0.000001){
      result.x = result.x/value;  result.y = result.y/value;
    }
    else {result.x = 0.0; result.y = 0.0;}
    return result;
  }
  Vector2d kaiten(float angle){
    Vector2d result = new Vector2d( x*cos(angle) - y*sin(angle), x*sin(angle) + y*cos(angle));
    return result;
  }
  float abs_val(){  float mag = dist(x,y,0.0,0.0);  return mag;  }
}

 //---------------------------------------------------------------------------------
class Steering{
  float dir_phi = 0.0;
  Vector2d dir_vec = new Vector2d(cos(dir_phi), sin(dir_phi));
  
  public
  Steering(){  dir_phi = 0.0;  dir_vec.set_x_y(cos(dir_phi), sin(dir_phi));  }
  Steering(float _phi){  dir_phi = _phi;  dir_vec.set_x_y(cos(dir_phi), sin(dir_phi));  }
  
  void set_dir(float _val){  dir_phi = _val;  }
  
  Vector2d get_dir_vec(){
    dir_vec.set_x_y(cos(dir_phi), sin(dir_phi));
    return dir_vec;
  }
  
  void add_dir_phi(float _val){ 
    dir_phi += _val;
    dir_vec.set_x_y(cos(dir_phi), sin(dir_phi));
  }
  
  void display(float _x, float _y){//Display the tentacles
    strokeWeight(2); 
    stroke(175,171,88);
    Vector2d hige = new Vector2d(dir_vec.x, dir_vec.y );
    hige = hige.normalize();
    hige= hige.kaiten(0.25*PI);
    line((_x + 1.0*radius*hige.x)*zoom+ width*(-dis_block_x), (_y + 1.0*radius*hige.y)*zoom+ height*(-dis_block_y), (_x + 1.75*radius*hige.x)*zoom+ width*(-dis_block_x), (_y + 1.75*radius*hige.y)*zoom+ height*(-dis_block_y));
    line((_x + 1.0*radius*hige.x)*zoom+ width*(-dis_block_x+1), (_y + 1.0*radius*hige.y)*zoom+ height*(-dis_block_y), (_x + 1.75*radius*hige.x)*zoom+ width*(-dis_block_x+1), (_y + 1.75*radius*hige.y)*zoom+ height*(-dis_block_y));
    line((_x + 1.0*radius*hige.x)*zoom+ width*(-dis_block_x-1), (_y + 1.0*radius*hige.y)*zoom+ height*(-dis_block_y), (_x + 1.75*radius*hige.x)*zoom+ width*(-dis_block_x-1), (_y + 1.75*radius*hige.y)*zoom+ height*(-dis_block_y));
    line((_x + 1.0*radius*hige.x)*zoom+ width*(-dis_block_x), (_y + 1.0*radius*hige.y)*zoom+ height*(-dis_block_y+1), (_x + 1.75*radius*hige.x)*zoom+ width*(-dis_block_x), (_y + 1.75*radius*hige.y)*zoom+ height*(-dis_block_y+1));
    line((_x + 1.0*radius*hige.x)*zoom+ width*(-dis_block_x), (_y + 1.0*radius*hige.y)*zoom+ height*(-dis_block_y-1), (_x + 1.75*radius*hige.x)*zoom+ width*(-dis_block_x), (_y + 1.75*radius*hige.y)*zoom+ height*(-dis_block_y-1));
        
    hige= hige.kaiten(3.5*PI);
    line((_x + 1.0*radius*hige.x)*zoom+ width*(-dis_block_x), (_y + 1.0*radius*hige.y)*zoom+ height*(-dis_block_y), (_x + 1.75*radius*hige.x)*zoom+ width*(-dis_block_x), (_y + 1.75*radius*hige.y)*zoom+ height*(-dis_block_y));
    line((_x + 1.0*radius*hige.x)*zoom+ width*(-dis_block_x+1), (_y + 1.0*radius*hige.y)*zoom+ height*(-dis_block_y), (_x + 1.75*radius*hige.x)*zoom+ width*(-dis_block_x+1), (_y + 1.75*radius*hige.y)*zoom+ height*(-dis_block_y));
    line((_x + 1.0*radius*hige.x)*zoom+ width*(-dis_block_x-1), (_y + 1.0*radius*hige.y)*zoom+ height*(-dis_block_y), (_x + 1.75*radius*hige.x)*zoom+ width*(-dis_block_x-1), (_y + 1.75*radius*hige.y)*zoom+ height*(-dis_block_y));
    line((_x + 1.0*radius*hige.x)*zoom+ width*(-dis_block_x), (_y + 1.0*radius*hige.y)*zoom+ height*(-dis_block_y+1), (_x + 1.75*radius*hige.x)*zoom+ width*(-dis_block_x), (_y + 1.75*radius*hige.y)*zoom+ height*(-dis_block_y+1));
    line((_x + 1.0*radius*hige.x)*zoom+ width*(-dis_block_x), (_y + 1.0*radius*hige.y)*zoom+ height*(-dis_block_y-1), (_x + 1.75*radius*hige.x)*zoom+ width*(-dis_block_x), (_y + 1.75*radius*hige.y)*zoom+ height*(-dis_block_y-1));
  }
}
 //---------------------------------------------------------------------------------

class Particle{
  
  private Vector2d r = new Vector2d(), r_prev = new Vector2d();
  private Vector2d v = new Vector2d(), v_prev = new Vector2d(); 
  private Vector2d F = new Vector2d(), F_prev = new Vector2d();
  
  int alpha_num = 1;
  float alpha = proleg_alpha[1];
  float mu_g = 0.0;
  
  public
  Particle(float _x, float _y){  r.x = _x;  r.y = _y;  }
  
  void save_prev(){ r_prev = r; v_prev = v; F_prev=F; }
  
  void update_r(){
    F.set_x_y(0.0, 0.0);
    r.x = r_prev.x + dt * v_prev.x + 0.5*dt*dt/Mass*F_prev.x;
    r.y = r_prev.y + dt * v_prev.y + 0.5*dt*dt/Mass*F_prev.y;
  }
  void update_v(){
    F.x = F.x - mu_g*v_prev.x;  F.y = F.y - mu_g*v_prev.y;
    v.x = v_prev.x + 0.5 * dt / Mass * (F.x + F_prev.x);  
    v.y = v_prev.y + 0.5 * dt / Mass * (F.y + F_prev.y);
  }
  
  void switch_alpha_num(){
    alpha_num++;
    while(alpha_num > 1){ alpha_num = alpha_num - 2;  }
    alpha = proleg_alpha[alpha_num];
  }
  
  void set_alpha_num(int _val){  alpha_num = _val;  alpha = proleg_alpha[alpha_num];  }
  void set_x_y(float _x, float _y){ r.x = _x;  r.y = _y; }
  void set_x(float val){ r.x = val;}
  void set_y(float val){ r.y = val;}
  void set_mu_g(float rts_l){ mu_g = alpha*rts_l;  }
  
  Vector2d get_r(){ return r; }
  float get_x(){ return r.x; }
  float get_y(){ return r.y; }
  Vector2d get_v_prev(){ return v_prev; }
  float get_mu_g(){ return mu_g; }
  int get_alpha_num(){  return alpha_num;  }
  
  // 描画
  void display(){ 
    //noStroke();
    if (alpha_num == 0)stroke(0,255,0);
    else if (alpha_num == 1)stroke(0,0,0);
    
    strokeWeight(2);
    ellipse(r.x*zoom + width*(-dis_block_x), r.y*zoom + height*(-dis_block_y), 2.0*zoom*radius, 2.0*zoom*radius);
    ellipse(r.x*zoom + width*(-dis_block_x-1), r.y*zoom + height*(-dis_block_y), 2.0*zoom*radius, 2.0*zoom*radius);
    ellipse(r.x*zoom + width*(-dis_block_x+1), r.y*zoom + height*(-dis_block_y), 2.0*zoom*radius, 2.0*zoom*radius);
    ellipse(r.x*zoom + width*(-dis_block_x), r.y*zoom + height*(-dis_block_y+1), 2.0*zoom*radius, 2.0*zoom*radius);
    ellipse(r.x*zoom + width*(-dis_block_x), r.y*zoom + height*(-dis_block_y-1), 2.0*zoom*radius, 2.0*zoom*radius);
    strokeWeight(1);

  }
}

 //---------------------------------------------------------------------------------

class RTS{

  Particle from, to;
  float theta, theta_prev, L_rts, k, L_bar, amp, c;
  Vector2d force = new Vector2d(), e_diff = new Vector2d();
  
  public
  RTS(Particle _from, Particle _to){ from = _from;  to = _to;  }
  
  void save_prev_theta(){  theta_prev = theta;  }
  
  void theta_calc(float _theta1_prev, float _theta2_prev, float _F_shear){
     theta = (omega + epsilon*sin(_theta1_prev - theta_prev) + epsilon*sin(_theta2_prev - theta_prev) + sigma*(_F_shear)*sin(theta_prev))* dt + theta_prev;
     while (theta>2.0*PI){  theta -= 2.0*PI;}
     L_rts = L_bar*(1.0 + amp*(cos(theta) - 1.0));
  }
  void set_from_to(Particle _from, Particle _to){from = _from;  to = _to;}
  void set_from(Particle _from){from = _from;}
  void set_to(Particle _to){to = _to;}
  void set_k(float value){k = value;}
  void set_c(float value){c = value;}
  void set_epsilon(float value){epsilon = value;}
  void set_L_bar(float value){L_bar = value;}
  void set_amp(float value){amp = value;}
  void set_theta(float value){theta = value;}
  float get_theta(){return theta;}
  float get_theta_prev(){return theta_prev;}
  float get_l() {
        Vector2d result = new Vector2d();
        result.set_x(to.r.x - from.r.x);
        result.set_y(to.r.y - from.r.y);
        return result.abs_val();
    }
  
  void force_calc(){
    force.reset();
    Vector2d dif = new Vector2d(to.r.x - from.r.x, to.r.y - from.r.y);// toとfromの差を計算
    if (dif.abs_val()>0.0001){
        e_diff.set_x_y(dif.x/dif.abs_val(), dif.y/dif.abs_val());
        Vector2d target = new Vector2d(from.r.x + L_rts*e_diff.x, from.r.y + L_rts*e_diff.y);    
        Vector2d dis = new Vector2d(target.x - to.r.x, target.y - to.r.y);
        force = dis.times(k);
    }
    else{  force = Zero;  }
    
    Vector2d relative_v = new Vector2d(to.v.x - from.v.x, to.v.y - from.v.y);
    Vector2d damper = relative_v.times(-c);
    force.add_r(damper);
  }
  Vector2d get_e_diff(){ return e_diff; }
  
  // 描画
  void display(){
    strokeWeight(1);  stroke(168);
    line(from.get_x()*zoom + width*(-dis_block_x), from.get_y()*zoom + height*(-dis_block_y), to.get_x()*zoom+ width*(-dis_block_x), to.get_y()*zoom+ height*(-dis_block_y));
    line(from.get_x()*zoom + width*(-dis_block_x+1), from.get_y()*zoom + height*(-dis_block_y), to.get_x()*zoom+ width*(-dis_block_x+1), to.get_y()*zoom+ height*(-dis_block_y));
    line(from.get_x()*zoom + width*(-dis_block_x), from.get_y()*zoom + height*(-dis_block_y+1), to.get_x()*zoom+ width*(-dis_block_x), to.get_y()*zoom+ height*(-dis_block_y+1));
    line(from.get_x()*zoom + width*(-dis_block_x-1), from.get_y()*zoom + height*(-dis_block_y), to.get_x()*zoom+ width*(-dis_block_x-1), to.get_y()*zoom+ height*(-dis_block_y));
    line(from.get_x()*zoom + width*(-dis_block_x), from.get_y()*zoom + height*(-dis_block_y-1), to.get_x()*zoom+ width*(-dis_block_x), to.get_y()*zoom+ height*(-dis_block_y-1));
  }
}

//---------------------------------------------------------------------------------
class Torsion_spring{
    Particle from, mid, to;
    float angle_n = PI, angle;
    Vector2d force_from = new Vector2d(), force_mid = new Vector2d(), force_to = new Vector2d();
    
    Torsion_spring(Particle _from, Particle _mid, Particle _to){
      from = _from;  mid = _mid; to = _to;
    }
    void set_from_mid_to(Particle _from, Particle _mid, Particle _to){  from = _from;  mid = _mid; to = _to; }
    void set_angle_n(float val){ angle_n = val; }
    
    void calc_force(){     
        Vector2d t1 = new Vector2d();
        t1.set_x_y(from.r.x - mid.r.x, from.r.y - mid.r.y);     
        float dis_from_mid = t1.abs_val();
        t1 = t1.divide(dis_from_mid);  Vector2d n1 = new Vector2d();  n1.set_r(t1.kaiten(0.5*PI));

        Vector2d t2 = new Vector2d();
        t2.set_x_y(to.r.x - mid.r.x, to.r.y - mid.r.y);
        float dis_to_mid = t2.abs_val();
        t2 = t2.divide(dis_to_mid);  Vector2d n2 = new Vector2d();  n2.set_r(t2.kaiten(0.5*PI));

        angle = get_angle(t1, t2.times(-1.0));
        angle += PI;
        if (angle > 2.0*PI) { angle -=2.0*PI;  }
        force_from.x =  k_ts*(angle-angle_n)*n1.x/dis_from_mid;
        force_from.y =  k_ts*(angle-angle_n)*n1.y/dis_from_mid;    
        force_mid.x  = -k_ts*(angle-angle_n)*(n1.x/dis_from_mid - n2.x/dis_to_mid);
        force_mid.y  = -k_ts*(angle-angle_n)*(n1.y/dis_from_mid - n2.y/dis_to_mid);     
        force_to.x   = -k_ts*(angle-angle_n)*(n2.x/dis_to_mid);
        force_to.y   = -k_ts*(angle-angle_n)*(n2.y/dis_to_mid);
    }
    float get_ts_angle(){ return angle; }
    float get_ts_f(){ return force_mid.abs_val(); }
}

float inner_product(Vector2d _r1, Vector2d _r2){
    float result = _r1.x*_r2.x + _r1.y*_r2.y;  
    return result;
}

float get_angle(Vector2d _r1, Vector2d _r2){
  float gaiseki = _r1.x*_r2.y - _r1.y*_r2.x, naiseki = _r1.x*_r2.x + _r1.y*_r2.y;
  return ( atan2( gaiseki, naiseki ) );
}

void switch_mode(){
  model_mode++;  //print("model_mode:");  println(model_mode);
  if (model_mode >= 3){  model_mode = 0;  }
  
  if(model_mode == 0){
    for (int i=0; i<numMass; i++){   n[i].set_alpha_num(1);  }
  }
  else if(model_mode == 1){//crawling mode
    if(numMass == 4){  n[0].set_alpha_num(1);  n[1].set_alpha_num(1);  n[2].set_alpha_num(1);  n[3].set_alpha_num(1);}
    else {n[0].set_alpha_num(1);  n[1].set_alpha_num(0);  n[2].set_alpha_num(1);  n[3].set_alpha_num(1);  n[4].set_alpha_num(1);  n[5].set_alpha_num(0);  
          n[6].set_alpha_num(0);  n[7].set_alpha_num(0);  n[8].set_alpha_num(1);  n[9].set_alpha_num(1);  n[10].set_alpha_num(1);  n[11].set_alpha_num(0);
    }
  }
  else if(model_mode == 2){//inching mode
    if(numMass == 4){  n[0].set_alpha_num(1);  n[1].set_alpha_num(0);  n[2].set_alpha_num(0);  n[3].set_alpha_num(1);}
    else {
          n[0].set_alpha_num(1);  n[1].set_alpha_num(0);  n[2].set_alpha_num(1);  n[3].set_alpha_num(0);  n[4].set_alpha_num(0);  n[5].set_alpha_num(0);  
          n[6].set_alpha_num(0);  n[7].set_alpha_num(0);  n[8].set_alpha_num(1);  n[9].set_alpha_num(1);  n[10].set_alpha_num(1);  n[11].set_alpha_num(0);
    }
  }
}

 //---------------------------------------------------------------------------------
 //--------------------------------   S E T U P   ----------------------------------
 //---------------------------------------------------------------------------------

void setup(){
  size(800, 800);
  frameRate(10*display_freq);
  output = createWriter("data.txt"); 
  
  
  c_o_mass_int.reset();
  for(int i = 0; i < numMass; i++){
    //n[i] = new Particle(width/zoom/2+i*L_bar_rts, height/zoom/2);//place the robot horizontally
    n[i] = new Particle(width/zoom/2, 3*height/zoom/4 - i*L_bar_rts); // place the robot vertically
    //proleg_tip[i] = new Particle(width/zoom/2-100+i*L_bar_rts, height/zoom/2);
    F_shear[i] = new Vector2d();
    c_o_mass_int.add_r(n[i].get_r());
  }
  c_o_mass_int = c_o_mass_int.divide(float(numMass));
  
  for(int i=0; i<numMass-1; i++){ 
    rts[i] = new RTS(n[i], n[i+1]); 
    rts[i].set_k(k_rts);  rts[i].set_c(c_rts);
    rts[i].set_L_bar(L_bar_rts);  rts[i].set_amp(amp_rts);
    rts[i].set_theta(0.0*PI);
  }
  rts[numMass-1] = new RTS(n[numMass-1], n[numMass-2]); 
  rts[numMass-1].set_k(0.0);  rts[numMass-1].set_c(0.0);
  rts[numMass-1].set_L_bar(L_bar_rts);  rts[numMass-1].set_amp(0.0);
  rts[numMass-1].set_theta(0.0);

  
  for(int i=1; i<numMass-1; i++){ t_sp[i] = new Torsion_spring(n[i-1], n[i], n[i+1]); }
  switch_mode();  switch_mode();  switch_mode();
}

 //---------------------------------------------------------------------------------
 //------------------------------        L O O P        ----------------------------
 //---------------------------------------------------------------------------------
 
void draw(){
  if (time_step%display_freq==0){
    if (dragging == false) background(255);
    else background(240); 
  }
  
  strokeWeight(1);  stroke(235);
  for(int i=0; i<30; i++){
      line(i*zoom, 0, i*zoom, height);
      line(0, i*zoom, width, i*zoom);
  }
  mouse.set_x_y(mouseX/zoom, mouseY/zoom);
  
  if(dragging==false){
    for(int i = 0; i < numMass; i++){  n[i].save_prev(); }
    c_o_mass.reset();
    for(int i = 0; i < numMass; i++){  
      n[i].update_r(); 
      c_o_mass.add_r(n[i].get_r());
    }
    c_o_mass = c_o_mass.divide(float(numMass));
    
    n[0].set_mu_g(rts[0].get_l());
    for (int i=1; i<numMass-1; i++) {
         n[i].set_mu_g( 0.5*( rts[i-1].get_l() + rts[i].get_l() ) );
    }
    n[numMass-1].set_mu_g( rts[numMass-2].get_l() );

    locomo_angle = get_angle(str.get_dir_vec(), rts[numMass-2].get_e_diff());
    for(int i=numMass-numMass/3; i<numMass-1; i++){ t_sp[i].set_angle_n(PI-locomo_angle/(2));}
    for(int i=1; i<numMass-1; i++) {  t_sp[i].calc_force();  }
    for(int i=0; i<numMass-1; i++) {  rts[i].save_prev_theta();  }
    
    F_shear[0].set_r(n[0].get_v_prev());
    F_shear[0].times(n[0].get_mu_g()); 
    rts[0].theta_calc(rts[0].get_theta_prev(), rts[1].get_theta_prev(), inner_product(F_shear[0], rts[0].get_e_diff()));
    
    for(int i=1; i<numMass-2; i++) {  
      F_shear[i].set_r(n[i].get_v_prev());
      F_shear[i] = F_shear[i].times(n[i].get_mu_g()); 
      rts[i].theta_calc(rts[i-1].get_theta_prev(), rts[i+1].get_theta_prev(), inner_product(F_shear[i], rts[i].get_e_diff())); 
    }
    F_shear[numMass-2].set_r(n[numMass-2].get_v_prev());
    F_shear[numMass-2] = F_shear[numMass-2].times(n[numMass-2].get_mu_g()); //println(F_shear[numMass-2].get_x());
    rts[numMass-2].theta_calc(rts[numMass-3].get_theta_prev(), rts[numMass-2].get_theta_prev(), inner_product(F_shear[numMass-2], rts[numMass-2].get_e_diff())); 
        
    for(int i=0; i<numMass-1; i++){     
      rts[i].force_calc();   
    }
     
    for(int i=0; i<numMass-1; i++){
      n[i+1].F.add_r(rts[i].force);
      n[i].F.add_r(rts[i].force.times(-1.0));
    }
      
    for(int i=1; i<numMass-1; i++){
      n[i-1].F.add_r(t_sp[i].force_from);  n[i].F.add_r(t_sp[i].force_mid);  n[i+1].F.add_r(t_sp[i].force_to);
    }
    for(int i=0; i<numMass; i++){  n[i].update_v(); }
  }

  //---------------------------------------------------------------------------------
  //-------------------------  Mouse interaction  -----------------------------------
  if (pressed == true){   
    for (int i=0; i<numMass; i++){
       if(dist(mouseX/zoom, mouseY/zoom, n[i].r.x - width/zoom*dis_block_x, n[i].r.y - height/zoom*dis_block_y) <= radius){
         selectedParticle = n[i];
         n[i].switch_alpha_num();
       }
     }
  }


  //---------------------------------------------------------------------------------
  //-----------------------------  D i s p l a y  -----------------------------------

  if (time_step%display_freq==0){
    int j;
    if (time_step == 0){ j = -5; }
    else j = dis_block_x - 5;
    while (n[numMass-1].get_x( )> j*width/zoom) {  dis_block_x = j; j++;}
    
    if (time_step == 0){ j = -5; }
    else j = dis_block_y - 5;
    while (n[numMass-1].get_y()>j*height/zoom) {   dis_block_y = j; j++;   }
    
    fill(0,255,0);
    for(int i = 0; i < numMass; i++){
      if ( dist(n[i].r.x - width/zoom*dis_block_x, n[i].r.y - height/zoom*dis_block_y, mouse.x, mouse.y)<radius){
        fill(64,187,128,100);
      }
      else{
        if(i < numMass-1){ 
          float c_value = sin(rts[i].get_theta());  //float c_value = rts[i].get_theta();
          fill(60+30*c_value,150+100*c_value,50+50*c_value,100);
        }
        else{  fill(255,107,107,100);  }
      }
    
      n[i].display(); 
    }
    
    float color_scale = 10.0;
    for(int i=0; i<numMass-1; i++){ rts[i].display(); }
    
    for(int i=0; i<numMass; i++){
      float color_f = 1.0/(1+exp(-color_scale*(n[i].get_mu_g()-4.0)));
      if (color_f > 0.5) Proleg_display[i] = true;
      else Proleg_display[i] = false;
      
      strokeWeight(1);  stroke(0);
      if ( Proleg_display[i] == true){
        Vector2d tmp_m90 = new Vector2d(rts[i].to.get_x() - rts[i].from.get_x(), rts[i].to.get_y() - rts[i].from.get_y() );
        Vector2d tmp_p90 = new Vector2d(rts[i].to.get_x() - rts[i].from.get_x(), rts[i].to.get_y() - rts[i].from.get_y() );
        tmp_m90= tmp_m90.kaiten(0.5*PI);  tmp_p90= tmp_p90.kaiten(1.5*PI);
        tmp_m90= tmp_m90.normalize();  tmp_p90= tmp_p90.normalize();
        line(rts[i].from.get_x()*zoom + width*(-dis_block_x), rts[i].from.get_y()*zoom + height*(-dis_block_y), (rts[i].from.get_x()+L_bar_rts*tmp_m90.x)*zoom + width*(-dis_block_x), (rts[i].from.get_y()+L_bar_rts*tmp_m90.y)*zoom + height*(-dis_block_y));
        line(rts[i].from.get_x()*zoom + width*(-dis_block_x+1), rts[i].from.get_y()*zoom + height*(-dis_block_y), (rts[i].from.get_x()+L_bar_rts*tmp_m90.x)*zoom + width*(-dis_block_x+1), (rts[i].from.get_y()+L_bar_rts*tmp_m90.y)*zoom + height*(-dis_block_y));
        line(rts[i].from.get_x()*zoom + width*(-dis_block_x-1), rts[i].from.get_y()*zoom + height*(-dis_block_y), (rts[i].from.get_x()+L_bar_rts*tmp_m90.x)*zoom + width*(-dis_block_x-1), (rts[i].from.get_y()+L_bar_rts*tmp_m90.y)*zoom + height*(-dis_block_y));
        line(rts[i].from.get_x()*zoom + width*(-dis_block_x), rts[i].from.get_y()*zoom + height*(-dis_block_y+1), (rts[i].from.get_x()+L_bar_rts*tmp_m90.x)*zoom + width*(-dis_block_x), (rts[i].from.get_y()+L_bar_rts*tmp_m90.y)*zoom + height*(-dis_block_y+1));
        line(rts[i].from.get_x()*zoom + width*(-dis_block_x), rts[i].from.get_y()*zoom + height*(-dis_block_y-1), (rts[i].from.get_x()+L_bar_rts*tmp_m90.x)*zoom + width*(-dis_block_x), (rts[i].from.get_y()+L_bar_rts*tmp_m90.y)*zoom + height*(-dis_block_y-1));   
        
        line(rts[i].from.get_x()*zoom + width*(-dis_block_x), rts[i].from.get_y()*zoom + height*(-dis_block_y), (rts[i].from.get_x()+L_bar_rts*tmp_p90.x)*zoom + width*(-dis_block_x), (rts[i].from.get_y()+L_bar_rts*tmp_p90.y)*zoom + height*(-dis_block_y));
        line(rts[i].from.get_x()*zoom + width*(-dis_block_x+1), rts[i].from.get_y()*zoom + height*(-dis_block_y), (rts[i].from.get_x()+L_bar_rts*tmp_p90.x)*zoom + width*(-dis_block_x+1), (rts[i].from.get_y()+L_bar_rts*tmp_p90.y)*zoom + height*(-dis_block_y));
        line(rts[i].from.get_x()*zoom + width*(-dis_block_x-1), rts[i].from.get_y()*zoom + height*(-dis_block_y), (rts[i].from.get_x()+L_bar_rts*tmp_p90.x)*zoom + width*(-dis_block_x-1), (rts[i].from.get_y()+L_bar_rts*tmp_p90.y)*zoom + height*(-dis_block_y));
        line(rts[i].from.get_x()*zoom + width*(-dis_block_x), rts[i].from.get_y()*zoom + height*(-dis_block_y+1), (rts[i].from.get_x()+L_bar_rts*tmp_p90.x)*zoom + width*(-dis_block_x), (rts[i].from.get_y()+L_bar_rts*tmp_p90.y)*zoom + height*(-dis_block_y+1));
        line(rts[i].from.get_x()*zoom + width*(-dis_block_x), rts[i].from.get_y()*zoom + height*(-dis_block_y-1), (rts[i].from.get_x()+L_bar_rts*tmp_p90.x)*zoom + width*(-dis_block_x), (rts[i].from.get_y()+L_bar_rts*tmp_p90.y)*zoom + height*(-dis_block_y-1));
      }
    }
    
    str.display(n[numMass-1].get_x(), n[numMass-1].get_y());
    
    c_x_display = int(0.12*width); c_y_display = int(0.13*height);
    
    //Visualizing phase of the oscillators
    fill(10,10,10,10);  noStroke(); 
    ellipse(c_x_display, c_y_display, 5.0*radius*zoom, 5.0*radius*zoom);
    for(int i=0; i<numMass-1; i++){
      float c_value = sin(rts[i].get_theta());  //float c_value = rts[i].get_theta();
      if (n[i].get_alpha_num() == 0)stroke(0,255,0);
      else if (n[i].get_alpha_num() == 1)stroke(0,0,0);
      
      if(i < numMass-2){ fill(60+30*c_value,150+100*c_value,50+50*c_value,100);}
      else{   fill(255,107,107,100);  }
      ellipse(c_x_display + 2.5*radius*zoom*cos( rts[i].get_theta() ), c_y_display - 2.5*radius*zoom*sin( rts[i].get_theta() ), 0.5*radius*zoom, 0.5*radius*zoom);
    }
    fill(51,79,79);   textSize(20);
    text("theta ", c_x_display-1.5*radius*zoom, c_y_display);
    textSize(17);  //stroke(51,79,217);
    text("Push `space' key ", c_x_display-3.0*radius*zoom, c_y_display - 4.3*radius*zoom);
    textSize(14);  text("to switch locomotion model (i, ii, iii).", 0.1*width -2.0*radius*zoom, 0.1*height+20 - 3.0*radius*zoom);

    fill(51,79,79);   textSize(20);
    text("theta ", c_x_display-1.5*radius*zoom, c_y_display);
    textSize(17);  //stroke(51,79,217);
    text("Push `space' key ", c_x_display-3.0*radius*zoom, c_y_display - 4.3*radius*zoom);
    textSize(14);  text("to switch locomotion model i, ii, iii.", 0.1*width -2.0*radius*zoom, 0.1*height+20 - 3.0*radius*zoom);

    fill(51,79,79);   textSize(20);
    text("Current model: " + model_mode, c_x_display-3.0*radius*zoom, c_y_display+4.0*radius*zoom);   
    textSize(28);  text("t (s): ", 0.7*width, 0.05*height);  text(time_step*dt, 0.8*width, 0.05*height);

    fill(51,79,79);   textSize(18);    textAlign(LEFT);
    text("Takuya UMEDACH PhD presents ", 0.64*width, 0.94*height);
    textSize(24);  fill(50,187,128);    textAlign(LEFT);
    text("Caterpillar", 0.3*width, 0.94*height+30);
    textSize(15);  fill(51,79,79);    textAlign(LEFT);
    text("gait control by sensing interactions with the environment", 0.3*width+130, 0.94*height+30);
    }

  if (time_step%data_output_freq == 0){
    float temp_phase_gap = rts[0].get_theta() - rts[numMass-2].get_theta();
    while(temp_phase_gap > 2.0*PI){  temp_phase_gap -= 2.0*PI;  }
    while(temp_phase_gap < 0.0){  temp_phase_gap += 2.0*PI;  }
    output.print(time_step*dt);  output.print(" ");  output.println(-c_o_mass.y+c_o_mass_int.y);
  }
  if(time_step*dt > t_Max){
    output.flush(); output.close();
  }
  time_step++;
}
